# Supplementary material for: Clostridium butyricum Ameliorates Atherosclerosis by Regulating Host Linoleic Acid Metabolism
Source: Microorganisms. 2025 May 27;13(6):1220. doi: 10.3390/microorganisms13061220 (PMC12194821; doi:10.3390/microorganisms13061220)
Supplement: Supplementary file 1 [file microorganisms-13-01220-s001.zip]

Archive with 1 entries (1 files):
- microorganisms-3603302-supplementary.pdf
